# Supplementary material for: Lake volume variation in the endorheic basin of the Tibetan Plateau from 1989 to 2019
Source: Sci Data. 2022 Oct 8;9:611. doi: 10.1038/s41597-022-01711-w (PMC9547847; doi:10.1038/s41597-022-01711-w)
Supplement: Supplementary file 1 — Supplementary Table 1 [file 41597_2022_1711_MOESM1_ESM.xlsx]

## Sheet: Sheet1
Supplementray Table 1 Comparison between the data in this study and Hydroweb and Li's data. The lowest PCC and highest sMAPE in each column were highlighted in italic and bold font (Lake names are from Hydroweb dataset)
Lake Name	Hydroweb		Li’s Data
	PCC	sMAPE	PCC	sMAPE
Aksayqin	0.938	0.336	0.979	0.367
Aqqikkol-Lake	/	/	0.995	0.674
Ayakkum-Lake	0.966	0.968	0.981	0.978
Bamco	/	/	0.992	0.247
Chibzhang-Co	/	/	0.986	0.774
Co-Ngoin1	/	/	0.534	0.896
Dagze-Co	0.978	0.358	0.988	0.167
Dogaicoring-Qangco	0.97	0.306	0.93	0.307
Dogia-Coring	0.983	0.152	0.975	0.283
Donggei-Cuona-Lake	/	/	0.947	1.215
Dung-Co	/	/	0.891	0.695
Goren-Co	/	/	0.69	1.326
Gozha-Co	/	/	-0.119	1.604
Hoh-Xil-Lake	/	/	0.975	0.276
Jingyu	0.886	1.562	0.941	0.534
Kusai-Lake	/	/	0.991	0.418
Kyebxang-Co	/	/	0.982	0.514
Lixiodain-Co	0.986	0.356	0.987	0.237
Lumajangdong-Co	0.99	1.578	0.994	0.17
Margai-Caka	/	/	0.97	0.302
Memar-Co	/	/	0.959	0.316
Nam-Co	0.962	0.203	0.942	0.113
Ngangla-Ringco	-0.14	1.263	0.811	1.14
Ngangze-Co	0.911	0.299	0.933	0.199
Orba-Co	0.693	1.134	/	/
Pung-co	0.972	0.159	0.983	0.085
Rola-Co	/	/	0.995	0.501
Salt-Lake	/	/	0.989	0.353
Salt-Water-Lake	/	/	0.716	1.617
Selin-Co	0.994	0.411	0.984	0.231
Tangra-Yumco	0.801	1.061	0.738	0.245
Taro-Co	0.384	1.708	0.813	0.786
Tu-Co	/	/	0.965	0.443
Urru-Co	0.757	1.511	0.333	1.194
Wulanwula-Lake	0.98	0.307	0.975	0.329
Xijir-Ulan-Lake	/	/	0.969	0.434
Xuelian-Hu	0.819	0.576	/	/
Xuru-Co	/	/	0.872	0.675
Yibug-Caka	/	/	0.956	0.095
Zhari-Namco	0.973	0.757	0.838	1.182
Zhuonai-Lake	/	/	0.971	0.916
Zige-Tangcuo	0.996	0.233	0.968	0.292
